# Supplementary material for: Influenza A Infection Stimulates RIG-I and Enhances Effector Function of Primary Human NK Cells
Source: Int J Mol Sci. 2023 Jul 30;24(15):12220. doi: 10.3390/ijms241512220 (PMC10419028; doi:10.3390/ijms241512220)
Supplement: Supplementary file 1 [file ijms-24-12220-s001.zip]

Archive with 1 entries (1 files):
- ijms-2493750-supplementary.pdf
